# Supplementary material for: Water-sensitive photoacoustic temperature characterization at 960 nm in cerebral vascular phantoms with CT co-registration
Source: Photoacoustics. 2026 Jul 21;51:100862. doi: 10.1016/j.pacs.2026.100862 (PMC13425882; doi:10.1016/j.pacs.2026.100862)
Supplement: Supplementary file 3 — S3 360-degree rotation of CT-scanned shelled phantom [file mmc3.zip]

Archive with 1 entries (1 files):
- 360-degree_rotation_of_CT-scanned_shelled_phantom.gif
